# Supplementary material for: Passing rail traffic reduces bat activity
Source: Sci Rep. 2021 Oct 19;11:20671. doi: 10.1038/s41598-021-00101-3 (PMC8526610; doi:10.1038/s41598-021-00101-3)
Supplement: Supplementary file 2 — Supplementary Information 2. [file 41598_2021_101_MOESM2_ESM.zip]

Archive with 3 entries (2 files):
- SM2_SETTINGS.SET
- __MACOSX/
- __MACOSX/._SM2_SETTINGS.SET
